# Supplementary material for: Glutathione limits RUNX2 oxidation and degradation to regulate bone formation
Source: JCI Insight. 2023 Aug 22;8(16):e166888. doi: 10.1172/jci.insight.166888 (PMC10543723; doi:10.1172/jci.insight.166888)
Supplement: Supporting data values [file jciinsight-8-166888-s184.xlsx]

## Sheet: Figure 1B
	Figure 1B
	GM	OM
	0.905393	0.525071
	0.976348	0.38316
	1.11826	0.346263

## Sheet: Figure 1C
	Figure 1C
	GM	OM
	1.02	1.42
	0.94	1.33
	1.03	1.54

## Sheet: Figure 1E
	Figure 1E
	GM	OM
	33.1934	37.2406
	27.5095	41.0144
	31.4227	38.0627

## Sheet: Figure S1A
	Figure S1A
		GM-1	GM-2	GM-3	OM-1	OM-2	OM-3
	Gclc	0.85	1.088	1.081	2.07	1.831	1.766
	Gclm	1.262	0.873	0.907	2.683	2.45	2.223
	Gss	0.95	1.081	0.974	1.577	1.407	1.619
	Gpx3	0.962	1.077	0.965	4.759	4.849	5.048
	Gst	0.787	1.219	1.042	4.593	3.948	3.711
	Gsr	0.831	1.106	1.086	4.342	3.792	5.384
	Runx2	0.88	1.329	0.854	2.873	2.979	2.662
	Osterix	1.023	0.883	1.106	8.698	9.765	9.595
	Bglap	0.966598	1.06761	0.969785	27.3587	29.8261	26.2885
	Ibsp	0.988	1.043	0.97	22.946	26.028	25.775

## Sheet: Figure S1C
	Figure S1C
	sgLuc	sgGclc
	1.126	0.375
	1.018	0.197
	0.873	0.212

## Sheet: Figure S1F
	Figure S1F
	sgLuc	sgGclc
	1.175	0.108
	1.018	0.132
	0.836	0.186

## Sheet: Figure S1G
	Figure S1G
	sgLuc	sgGclc	sgGclm	Veh	BSO	ERA
	1.00778	0.382879	0.513619	0.953	0.0114	0.119
	0.937743	0.428016	0.521401	0.962	0.0128	0.115
	1.05448	0.356031	0.575875	1.08	0.0118	0.0995

## Sheet: Figure S1H
	Figure S1H
	sgLuc	sgGclc	sgGclm	Veh	BSO	ERA
	2051	3360	2866.5	1920.6	3854	3093.2
	2145.5	3262	2688	1601.6	3833	3137.2
	2023	3850	2796.5	1832.6	4392	3009.6
				1698.4	4454	3049.2

## Sheet: Figure S1L
	Figure S1L
		Veh-1	Veh-2	Veh-3	BSO-1	BSO-2	BSO-3
	Alpl	1.025	0.936	1.042	0.682	0.554	0.71
	Col1a1	1.142	0.9	0.973	0.736	0.77	0.544
	Bglap	0.998	1.156	0.866	0.181	0.158	0.221
	Ibsp	0.997	0.998	1.006	0.091	0.08	0.031

## Sheet: Figure S1M
	Figure S1M
		Veh-1	Veh-2	Veh-3	ERA-1	ERA-2	ERA-3
	Alpl	1.091	0.904	1.014	0.044	0.057	0.031
	Col1a1	0.957	0.913	1.144	0.215	0.158	0.162
	Bglap	0.891	0.916	1.225	0.002	0.001	0.001
	Ibsp	1.049	0.846	1.127	0.00019	7e-05	7e-05

[truncated: 28 more sheets: Figure S2B, Figure 2F, Figure S3A, Figure S3C, Figure S3D, Figure S3F, Figure S4A, Figure S4C, Figure 3A, Figure 3B, Figure 3C, Figure 3D, Figure 3H, Figure S5B, Figure S5C, Figure S5D, Figure S5F, Figure S5I, Figure S5K, Figure S5L …]
